# Supplementary material for: Effects of between-person differences and within-person changes in symptoms of anxiety and depression on older age cognitive performance
Source: Psychol Med. 2017 Oct 17;48(8):1350–8. doi: 10.1017/S0033291717002896 (PMC6088541; doi:10.1017/S0033291717002896)
Supplement: Supplementary file 1 [file S0033291717002896sup.zip]

Archive with 2 entries (2 files):
- S0033291717002896sup002.docx
- S0033291717002896sup001.docx
